# Supplementary material for: S-Adenosylmethionine (SAMe) for Central Nervous System Health: A Systematic Review
Source: Nutrients. 2024 Sep 18;16(18):3148. doi: 10.3390/nu16183148 (PMC11435340; doi:10.3390/nu16183148)
Supplement: Supplementary file 1 [file nutrients-16-03148-s001.zip]

Archive with 1 entries (1 files):
- nutrients-3185225-supplementary.pdf
